# Supplementary material for: Three-Dimensional Kidney-on-a-Chip Assessment of Contrast-Induced Kidney Injury: Osmolality and Viscosity
Source: Micromachines (Basel). 2022 Apr 28;13(5):688. doi: 10.3390/mi13050688 (PMC9146534; doi:10.3390/mi13050688)
Supplement: Supplementary file 1 [file micromachines-13-00688-s001.zip]

Archive with 1 entries (1 files):
- micromachines-1673658-supplementary.pdf
